# Supplementary material for: Antimicrobial Activity of Eucalyptus globulus, Azadirachta indica, Glycyrrhiza glabra, Rheum palmatum Extracts and Rhein against Porphyromonas gingivalis
Source: Antibiotics (Basel). 2022 Jan 31;11(2):186. doi: 10.3390/antibiotics11020186 (PMC8868162; doi:10.3390/antibiotics11020186)
Supplement: Supplementary file 1 [file antibiotics-11-00186-s001.zip]

Archive with 1 entries (1 files):
- antibiotics-1560834-supplementary.pdf
